# Supplementary material for: β-tricalcium phosphate/gelatin composite scaffolds incorporated with gentamycin-loaded chitosan microspheres for infected bone defect treatment
Source: PLoS One. 2022 Dec 8;17(12):e0277522. doi: 10.1371/journal.pone.0277522 (PMC9731412; doi:10.1371/journal.pone.0277522)
Supplement: S1 File — (XLSX) [file pone.0277522.s001.xlsx]

## Sheet: Sheet1
F（N）	A（m2）	Cs(MPa)
10.825	1.256e-05	0.861863
9.556	1.256e-05	0.760828
10.4259	1.256e-05	0.830088
